# Supplementary material for: A mechanistic model captures the emergence and implications of non-genetic heterogeneity and reversible drug resistance in ER+ breast cancer cells
Source: NAR Cancer. 2021 Jul 9;3(3):zcab027. doi: 10.1093/narcan/zcab027 (PMC8271219; doi:10.1093/narcan/zcab027)
Supplement: zcab027_Supplemental_Files [file zcab027_supplemental_files.zip]

Archive with 2 entries (2 files):
- SI_2June.docx
- Supplementary Table 1.xlsx
