# Supplementary material for: A mechanistic model captures the emergence and implications of non-genetic heterogeneity and reversible drug resistance in ER+ breast cancer cells
Source: NAR Cancer. 2021 Jul 9;3(3):zcab027. doi: 10.1093/narcan/zcab027 (PMC8271219; doi:10.1093/narcan/zcab027)
Supplement: zcab027_Supplemental_Files [file zcab027_supplemental_files.zip › Supplementary Table 1.xlsx]

## Sheet: Supplementary Table 1
	Phenotype	Replicate_1	Replicate_2	Replicate_3	Mean	Standard_Deviation
	ES	42.1937	42.1164	42.4037	42.238	0.148648
	MR	42.1152	42.1543	42.0488	42.1061	0.0533481
Core circuit in 1A	HR	6.48601	6.38047	6.48912	6.45187	0.06185
	HS	5.04268	5.20235	4.87471	5.03991	0.16384
	ER	3.46273	3.4262	3.47336	3.45409	0.0247353
	MS	0.699619	0.720258	0.71036	0.710079	0.0103225
	Phenotype	Replicate_1	Replicate_2	Replicate_3	Mean	Standard_Deviation
	ES	39.5059	39.1966	39.7032	39.4686	0.255355
	MR	34.6892	33.9465	33.921	34.1856	0.436353
Variant in S3D	HR	9.05799	9.24729	9.28831	9.19786	0.122859
	ER	7.91706	8.13861	7.59002	7.8819	0.27598
	HS	4.72246	4.90703	5.06997	4.89982	0.173871
	MS	4.10735	4.56399	4.42751	4.36628	0.234396
	Phenotype	Replicate_1	Replicate_2	Replicate_3	Mean	Standard_Deviation
	MR	40.8217	41.6643	40.5961	41.0273	0.563004
	ES	35.1098	34.8956	35.3888	35.1314	0.247312
Variant in S3E	HR	10.7903	9.92582	10.5687	10.4283	0.449023
	ER	7.11555	6.91242	7.14286	7.05694	0.125905
	HS	4.97575	5.26195	5.08736	5.10835	0.144249
	MS	1.18688	1.33993	1.21617	1.24766	0.0812393
	Phenotype	Replicate_1	Replicate_2	Replicate_3	Mean	Standard_Deviation
	MR	32.3773	32.9425	32.9135	32.7444	0.318259
	ES	30.8586	30.3173	30.7621	30.646	0.288702
Variant in S3F	ER	12.6519	13.0265	12.3899	12.6894	0.319927
	HR	12.8096	12.6123	12.3608	12.5942	0.224937
	MS	5.63668	5.60611	5.95301	5.73193	0.192063
	HS	5.66589	5.49527	5.62066	5.59394	0.0883897
